# Supplementary material for: Identification of Claudin-6 as a Molecular Biomarker in Pan-Cancer Through Multiple Omics Integrative Analysis
Source: Front Cell Dev Biol. 2021 Aug 2;9:726656. doi: 10.3389/fcell.2021.726656 (PMC8365468; doi:10.3389/fcell.2021.726656)
Supplement: Supplementary file 8 [file Table_8.XLSX]

## Sheet: Sheet1
gene_name	cor_pearson	p_pearson	cor_spearman	p_spearman
ELAPOR1	-0.610591	1.06428e-57	-0.527794	6.47164e-41
PIGR	-0.571461	3.57895e-49	-0.563001	1.77933e-47
MLPH	-0.557164	2.469e-46	-0.542491	1.46729e-43
SPDEF	-0.555702	4.73326e-46	-0.541169	2.56819e-43
FOXA2	-0.538039	9.58087e-43	-0.464469	6.91269e-31
TFF3	-0.536294	1.98363e-42	-0.519536	1.74202e-39
GLYATL2	-0.526658	1.02373e-40	-0.473798	3.09522e-32
IL20RA	-0.52608	1.29148e-40	-0.491433	6.67592e-35
PLPP2	-0.520857	1.03502e-39	-0.490699	8.68168e-35
LNCTAM34A	-0.497132	8.49352e-36	-0.406751	2.08076e-23
SLC25A35	-0.496669	1.00561e-35	-0.486375	4.02803e-34
SLC47A1	-0.49611	1.2327e-35	-0.456993	7.78119e-30
CEACAM1	-0.492313	4.86706e-35	-0.449022	9.63309e-29
LRRC26	-0.489893	1.15752e-34	-0.528394	5.0768e-41
SLC5A1	-0.48865	1.80098e-34	-0.495758	1.40111e-35
C9orf152	-0.485485	5.50847e-34	-0.443964	4.59527e-28
IHH	-0.481495	2.21814e-33	-0.472474	4.83765e-32
AC084866.1	-0.476581	1.20266e-32	-0.444282	4.16953e-28
VMAC	-0.475716	1.61469e-32	-0.464266	7.38693e-31
ERMN	-0.467432	2.60388e-31	-0.457461	6.6983e-30
NFIC	-0.467261	2.75555e-31	-0.370387	2.164e-19
SAT1	-0.466858	3.14885e-31	-0.388136	2.73625e-21
AC092868.1	-0.462247	1.42827e-30	-0.45613	1.02511e-29
TENT5C	-0.456959	7.8647e-30	-0.419702	5.79806e-25
SCGB2A1	-0.456278	9.77878e-30	-0.463625	9.11302e-31
PMM1	-0.456013	1.06408e-29	-0.423036	2.24836e-25
DOCK5	-0.454093	1.95851e-29	-0.434442	8.11548e-27
SPATA18	-0.45228	3.47184e-29	-0.399058	1.62254e-22
PLEKHS1	-0.446559	2.06871e-28	-0.414663	2.37875e-24
ATP2C2	-0.445964	2.48521e-28	-0.435576	5.79219e-27
FAM149A	-0.444309	4.13499e-28	-0.43703	3.75258e-27
NMRK1	-0.442725	6.71293e-28	-0.393927	6.19939e-22
SQOR	-0.436964	3.82759e-27	-0.399663	1.3833e-22
ENTPD3	-0.435968	5.15443e-27	-0.411727	5.35645e-24
FBP1	-0.435841	5.35356e-27	-0.367381	4.4182e-19
LINC00261	-0.434728	7.45573e-27	-0.43273	1.347e-26
TRPM4	-0.433819	9.7625e-27	-0.407078	1.90491e-23
HGD	-0.432466	1.45604e-26	-0.378607	2.95546e-20
SRD5A3	-0.432242	1.55568e-26	-0.438247	2.6045e-27
SRARP	-0.430316	2.73891e-26	-0.498032	6.11153e-36
SMIM31	-0.424901	1.3177e-25	-0.492528	4.50592e-35
NEIL1	-0.424427	1.50973e-25	-0.417201	1.17198e-24
ANG	-0.423922	1.74495e-25	-0.440356	1.37891e-27
CREB3L1	-0.422906	2.33339e-25	-0.46049	2.52639e-30
TMC5	-0.421213	3.77886e-25	-0.377216	4.15634e-20
C5AR2	-0.420556	4.55407e-25	-0.419894	5.49209e-25
ANKFN1	-0.417668	1.02809e-24	-0.445487	2.87867e-28
RASSF6	-0.417302	1.13913e-24	-0.374888	7.32693e-20
RANGRF	-0.417272	1.14879e-24	-0.390058	1.6771e-21
PGR	-0.415536	1.8658e-24	-0.384938	6.13466e-21
