# Supplementary material for: Identification of Claudin-6 as a Molecular Biomarker in Pan-Cancer Through Multiple Omics Integrative Analysis
Source: Front Cell Dev Biol. 2021 Aug 2;9:726656. doi: 10.3389/fcell.2021.726656 (PMC8365468; doi:10.3389/fcell.2021.726656)
Supplement: Supplementary file 9 [file Table_9.XLSX]

## Sheet: Sheet1
gene_name	cor_pearson	p_pearson	cor_spearman	p_spearman
HIF3A	0.708814	2.08114e-85	0.610635	1.03931e-57
GAL3ST3	0.659867	2.72052e-70	0.559937	7.12339e-47
L1CAM	0.655574	4.22832e-69	0.529368	3.42042e-41
AC068987.3	0.64507	2.89004e-66	0.555525	5.12025e-46
PNOC	0.643598	7.06403e-66	0.516084	6.71946e-39
AP000662.1	0.629814	2.42499e-62	0.592855	1.08821e-53
HMGA2	0.619841	6.81435e-60	0.491933	5.57853e-35
CLDN9	0.615977	5.73518e-59	0.61271	3.39581e-58
CLDN19	0.609755	1.66606e-57	0.575941	4.3193e-50
EPHB2	0.607376	5.9241e-57	0.606419	9.8402e-57
CTCFL	0.603646	4.23725e-56	0.57257	2.12739e-49
AC092969.1	0.598868	5.07428e-55	0.502782	1.05838e-36
IGF2BP2	0.5949	3.8629e-54	0.554684	7.4318e-46
TRO	0.589338	6.3458e-53	0.481209	2.44938e-33
FBN3	0.588659	8.8962e-53	0.530669	2.01338e-41
ANKLE1	0.581875	2.49281e-51	0.554489	8.10018e-46
MYT1	0.578241	1.4394e-50	0.478873	5.48541e-33
VGLL1	0.577591	1.96547e-50	0.510365	6.08128e-38
DTNA	0.576205	3.80825e-50	0.448497	1.13448e-28
MB21D2	0.574844	7.26944e-50	0.512527	2.6577e-38
SSC4D	0.574491	8.59195e-50	0.523246	4.01388e-40
GRIK5	0.57176	3.11156e-49	0.456876	8.07842e-30
FIGNL2	0.567909	1.87074e-48	0.514591	1.19919e-38
NYAP1	0.566647	3.35164e-48	0.486594	3.72917e-34
PLAG1	0.564364	9.55486e-48	0.452363	3.38268e-29
LINC01936	0.563627	1.33816e-47	0.466479	3.56891e-31
ZNF663P	0.563296	1.55605e-47	0.440534	1.30655e-27
MX2	0.562166	2.60102e-47	0.486569	3.76167e-34
AJUBA	0.561986	2.82208e-47	0.545664	3.78575e-44
ITM2C	0.560437	5.68747e-47	0.539704	4.76351e-43
PNMA3	0.559708	7.89925e-47	0.466673	3.34689e-31
AC107057.1	0.559372	9.1864e-47	0.475273	1.87716e-32
ZNF311	0.558517	1.34814e-46	0.430871	2.32784e-26
KIRREL1	0.553842	1.07794e-45	0.490698	8.68334e-35
FAM110B	0.553594	1.203e-45	0.500145	2.81129e-36
TCEAL5	0.551078	3.62858e-45	0.431115	2.16692e-26
WTIP	0.550964	3.81441e-45	0.550307	5.08032e-45
RSPO4	0.548207	1.26528e-44	0.443245	5.72593e-28
FIGNL2-DT	0.547399	1.79432e-44	0.509873	7.33531e-38
GCK	0.545774	3.61054e-44	0.530474	2.17963e-41
MEOX1	0.544606	5.95778e-44	0.459981	2.97753e-30
PRDM11	0.544309	6.76392e-44	0.477868	7.74403e-33
SLC6A10P	0.542785	1.2946e-43	0.509473	8.54039e-38
PBX2	0.542548	1.43222e-43	0.516781	5.1225e-39
SLC6A13	0.542212	1.65147e-43	0.512235	2.97206e-38
GLIS2	0.541955	1.84119e-43	0.519149	2.02865e-39
EGFL6	0.541892	1.89116e-43	0.489293	1.43328e-34
UPK2	0.540739	3.08014e-43	0.435726	5.54061e-27
BCAM	0.539637	4.90065e-43	0.467223	2.79094e-31
SOX11	0.539253	5.75751e-43	0.36769	4.10704e-19
